# Supplementary material for: GECKO is a genetic algorithm to classify and explore high throughput sequencing data
Source: Commun Biol. 2019 Jun 20;2:222. doi: 10.1038/s42003-019-0456-9 (PMC6586863; doi:10.1038/s42003-019-0456-9)
Supplement: Supplementary file 4 — Supplementary data 1 [file 42003_2019_456_MOESM4_ESM.xls]

## Sheet: Ark1
Winners scores historic for miRNA classification
Generation	Training score	Tests score
1	0	0
12	0.785714	0.830952
24	0.97619	0.8809520000000001
36	0.97619	0.892857
48	0.97619	0.909524
60	0.9523809999999999	0.902381
72	0.9523809999999999	0.8952379999999999
84	0.9523809999999999	0.883333
96	0.9523809999999999	0.8785709999999999
108	0.9523809999999999	0.892857
120	0.97619	0.8880950000000001
132	0.9523809999999999	0.8880950000000001
144	0.97619	0.8952379999999999
156	0.9523809999999999	0.9047620000000001
168	0.9523809999999999	0.8976190000000001
180	0.9523809999999999	0.883333
192	0.9285709999999999	0.911905
204	0.9285709999999999	0.8809520000000001
216	0.97619	0.909524
228	0.97619	0.921429
240	0.97619	0.9285709999999999
252	0.97619	0.92381
264	0.9047620000000001	0.933333
276	1	0.921429
288	1	0.930952
300	1	0.92619
312	0.9523809999999999	0.919048
324	0.97619	0.9380950000000001
336	0.97619	0.9285709999999999
348	0.97619	0.9285709999999999
360	0.97619	0.930952
372	0.97619	0.919048
384	0.97619	0.9380950000000001
396	0.97619	0.942857
408	0.97619	0.933333
420	0.97619	0.9619049999999999
432	0.97619	0.9285709999999999
444	0.97619	0.930952
456	0.97619	0.921429
468	0.97619	0.92381
480	0.97619	0.92619
492	0.97619	0.9357139999999999
504	0.97619	0.9357139999999999
516	0.97619	0.933333
528	0.97619	0.916667
540	0.97619	0.916667
552	0.97619	0.9595239999999999
564	0.97619	0.92381
576	1	0.92619
588	1	0.942857
600	0.97619	0.9476190000000001
612	0.97619	0.933333
624	0.97619	0.933333
636	0.9523809999999999	0.930952
648	0.9523809999999999	0.9547620000000001
660	0.97619	0.933333
672	0.9523809999999999	0.92619
684	0.97619	0.9523809999999999
696	0.97619	0.921429
708	0.97619	0.942857
720	0.97619	0.92619
732	0.97619	0.940476
744	0.97619	0.933333
756	0.97619	0.942857
768	0.97619	0.933333
780	0.97619	0.940476
792	1	0.930952
804	0.97619	0.942857
816	0.97619	0.92381
828	0.97619	0.9285709999999999
840	0.97619	0.933333
852	0.97619	0.95
864	0.97619	0.942857
876	0.97619	0.9380950000000001
888	0.97619	0.921429
900	0.97619	0.930952
912	0.97619	0.92381
924	0.97619	0.909524
936	0.97619	0.92381
948	0.97619	0.9523809999999999
960	0.97619	0.919048
972	0.97619	0.916667
984	0.97619	0.9285709999999999
996	0.9523809999999999	0.940476
1008	0.97619	0.9285709999999999
1020	0.97619	0.919048
1032	0.97619	0.9476190000000001
1044	0.97619	0.92619
1056	1	0.914286
1068	0.97619	0.9523809999999999
1080	0.97619	0.942857
1092	0.97619	0.92381
1104	0.97619	0.940476
1116	0.97619	0.9285709999999999
1128	0.97619	0.9452379999999999
1140	0.9523809999999999	0.9285709999999999
1152	0.9523809999999999	0.9380950000000001
1164	0.97619	0.942857
1176	0.97619	0.919048
1188	0.97619	0.9452379999999999
1200	0.97619	0.940476
1212	0.97619	0.921429
1224	0.97619	0.942857
1236	0.97619	0.9452379999999999
1248	0.97619	0.9357139999999999
1260	0.97619	0.940476
1272	0.97619	0.9380950000000001
1284	0.97619	0.9285709999999999
1296	0.9523809999999999	0.930952
1308	0.97619	0.930952
1320	0.97619	0.940476
1332	0.97619	0.9357139999999999
1344	0.97619	0.921429
1356	0.97619	0.9357139999999999
1368	0.97619	0.933333
1380	0.97619	0.92619
1392	0.97619	0.9380950000000001
1404	0.97619	0.9476190000000001
1416	0.97619	0.940476
1428	0.97619	0.95
1440	0.97619	0.9285709999999999
1452	0.97619	0.940476
1464	0.97619	0.933333
1476	0.97619	0.933333
1488	0.9523809999999999	0.9357139999999999
1500	0.97619	0.930952
1512	0.97619	0.92381
1524	0.97619	0.9380950000000001
1536	0.9285709999999999	0.9380950000000001
1548	0.9523809999999999	0.92619
1560	0.97619	0.9547620000000001
1572	0.9523809999999999	0.9523809999999999
1584	0.97619	0.9380950000000001
1596	0.97619	0.92619
1608	0.97619	0.940476
1620	1	0.9476190000000001
1632	1	0.9285709999999999
1644	1	0.9285709999999999
1656	1	0.9357139999999999
1668	0.97619	0.9571430000000001
1680	0.97619	0.95
1692	0.97619	0.9547620000000001
1704	1	0.9357139999999999
1716	0.97619	0.942857
1728	0.97619	0.9380950000000001
1740	0.97619	0.9380950000000001
1752	0.97619	0.933333
1764	0.97619	0.940476
1776	0.97619	0.942857
1788	0.97619	0.95
1800	1	0.9380950000000001
1812	0.97619	0.9523809999999999
1824	1	0.919048
1836	1	0.930952
1848	0.9523809999999999	0.9357139999999999
1860	0.97619	0.9357139999999999
1872	1	0.930952
1884	1	0.9619049999999999
1896	0.97619	0.930952
1908	1	0.9285709999999999
1920	0.97619	0.9285709999999999
1932	0.9285709999999999	0.9357139999999999
1944	1	0.9476190000000001
1956	0.9523809999999999	0.9523809999999999
1968	0.9523809999999999	0.942857
1980	0.9523809999999999	0.95
1992	0.9523809999999999	0.940476
2004	0.9523809999999999	0.9642860000000001
2016	0.9523809999999999	0.9595239999999999
2028	0.9523809999999999	0.9523809999999999
2040	0.9523809999999999	0.940476
2052	0.9523809999999999	0.9452379999999999
2064	0.9523809999999999	0.9523809999999999
2076	0.9523809999999999	0.9547620000000001
2088	0.9523809999999999	0.9380950000000001
2100	0.97619	0.940476
2112	0.9285709999999999	0.9476190000000001
2124	0.9285709999999999	0.9357139999999999
2136	1	0.9452379999999999
2148	1	0.9380950000000001
2160	0.97619	0.9476190000000001
2172	0.9523809999999999	0.940476
2184	1	0.9285709999999999
2196	1	0.9523809999999999
2208	1	0.9452379999999999
2220	1	0.9452379999999999
2232	1	0.92381
2244	1	0.942857
2256	0.9523809999999999	0.942857
2268	1	0.9595239999999999
2280	0.9523809999999999	0.9476190000000001
2292	1	0.940476
2304	0.9523809999999999	0.9595239999999999
2316	1	0.940476
2328	0.97619	0.9357139999999999
2340	0.97619	0.95
2352	0.9285709999999999	0.9380950000000001
2364	1	0.95
2376	1	0.933333
2388	1	0.9357139999999999
2400	1	0.9380950000000001
2412	0.9523809999999999	0.930952
2424	0.97619	0.930952
2436	1	0.940476
2448	1	0.9380950000000001
2460	1	0.930952
2472	1	0.933333
2484	1	0.9380950000000001
2496	0.97619	0.9285709999999999
2508	1	0.940476
2520	1	0.9357139999999999
2532	1	0.940476
2544	0.97619	0.940476
2556	1	0.930952
2568	1	0.940476
2580	1	0.940476
2592	0.97619	0.95
2604	1	0.9476190000000001
2616	0.97619	0.9380950000000001
2628	1	0.9357139999999999
2640	1	0.940476
2652	0.97619	0.9547620000000001
2664	0.97619	0.942857
2676	1	0.95
2688	1	0.9357139999999999
2700	1	0.933333
2712	0.9523809999999999	0.9452379999999999
2724	0.9523809999999999	0.9523809999999999
2736	0.9523809999999999	0.9380950000000001
2748	1	0.940476
2760	1	0.9380950000000001
2772	1	0.9357139999999999
2784	1	0.940476
2796	0.97619	0.940476
2808	0.97619	0.9547620000000001
2820	1	0.9357139999999999
2832	1	0.9476190000000001
2844	1	0.92619
2856	0.9285709999999999	0.9547620000000001
2868	1	0.942857
2880	0.97619	0.92619
2892	1	0.933333
2904	1	0.942857
2916	0.97619	0.95
2928	1	0.9476190000000001
2940	1	0.9380950000000001
2952	1	0.95
2964	1	0.9452379999999999
2976	1	0.9523809999999999
2988	1	0.940476
3000	0.97619	0.9547620000000001
3012	0.97619	0.9380950000000001
3024	1	0.916667
3036	1	0.942857
3048	1	0.942857
3060	1	0.933333
3072	1	0.9452379999999999
3084	0.97619	0.9357139999999999
3096	0.9523809999999999	0.9523809999999999
3108	0.9523809999999999	0.942857
3120	0.9523809999999999	0.92619
3132	0.9523809999999999	0.940476
3144	1	0.9523809999999999
3156	1	0.9476190000000001
3168	0.97619	0.9476190000000001
3180	0.97619	0.966667
3192	0.97619	0.933333
3204	1	0.933333
3216	1	0.92619
3228	1	0.9476190000000001
3240	1	0.940476
3252	0.97619	0.9380950000000001
3264	1	0.9476190000000001
3276	0.9523809999999999	0.942857
3288	1	0.942857
3300	1	0.9547620000000001
3312	1	0.9476190000000001
3324	1	0.9357139999999999
3336	0.97619	0.9452379999999999
3348	1	0.9357139999999999
3360	1	0.933333
3372	0.97619	0.9595239999999999
3384	1	0.940476
3396	1	0.9357139999999999
3408	1	0.940476
3420	0.97619	0.9619049999999999
3432	0.97619	0.942857
3444	1	0.95
3456	0.97619	0.9452379999999999
3468	1	0.9452379999999999
3480	1	0.95
3492	0.9523809999999999	0.940476
3504	0.97619	0.9476190000000001
3516	1	0.919048
3528	0.9523809999999999	0.9452379999999999
3540	0.9523809999999999	0.9357139999999999
3552	1	0.940476
3564	1	0.919048
3576	1	0.919048
3588	1	0.9380950000000001
3600	1	0.9285709999999999
3612	1	0.95
3624	0.97619	0.92381
3636	1	0.9547620000000001
3648	1	0.9476190000000001
3660	0.97619	0.942857
3672	1	0.942857
3684	1	0.95
3696	1	0.940476
3708	1	0.9523809999999999
3720	1	0.92619
3732	0.97619	0.9523809999999999
3744	1	0.9285709999999999
3756	1	0.933333
3768	1	0.930952
3780	1	0.9380950000000001
3792	1	0.9476190000000001
3804	1	0.92619
3816	1	0.92619
3828	1	0.942857
3840	1	0.940476
3852	1	0.9476190000000001
3864	1	0.9452379999999999
3876	1	0.9523809999999999
3888	1	0.9380950000000001
3900	1	0.95
3912	0.97619	0.942857
3924	0.9523809999999999	0.940476
3936	0.97619	0.9523809999999999
3948	0.9523809999999999	0.9547620000000001
3960	0.9523809999999999	0.9595239999999999
3972	0.9523809999999999	0.942857
3984	0.97619	0.940476
3996	0.9523809999999999	0.9452379999999999
4008	0.9523809999999999	0.92619
4020	0.9523809999999999	0.95
4032	0.9523809999999999	0.9476190000000001
4044	0.9523809999999999	0.930952
4056	0.9523809999999999	0.95
4068	0.9523809999999999	0.9452379999999999
4080	0.9523809999999999	0.933333
4092	0.97619	0.9285709999999999
4104	1	0.940476
4116	0.97619	0.9547620000000001
4128	0.9523809999999999	0.9452379999999999
4140	0.9523809999999999	0.921429
4152	0.9523809999999999	0.930952
4164	0.9523809999999999	0.95
4176	0.9523809999999999	0.95
4188	0.9523809999999999	0.942857
4200	0.9523809999999999	0.9595239999999999
4212	0.9523809999999999	0.9571430000000001
4224	0.9523809999999999	0.9547620000000001
4236	0.9523809999999999	0.940476
4248	0.9523809999999999	0.966667
4260	0.9523809999999999	0.942857
4272	0.9523809999999999	0.9380950000000001
4284	0.9523809999999999	0.95
4296	0.9285709999999999	0.95
4308	0.9523809999999999	0.9476190000000001
4320	0.9523809999999999	0.95
4332	0.9523809999999999	0.9452379999999999
4344	0.9523809999999999	0.9452379999999999
4356	0.9523809999999999	0.9642860000000001
4368	0.97619	0.9523809999999999
4380	0.9523809999999999	0.9523809999999999
4392	0.9523809999999999	0.9452379999999999
4404	0.9523809999999999	0.9452379999999999
4416	0.97619	0.95
4428	0.9523809999999999	0.9452379999999999
4440	0.9523809999999999	0.9571430000000001
4452	0.9523809999999999	0.9523809999999999
4464	0.9523809999999999	0.9571430000000001
4476	0.97619	0.9619049999999999
4488	0.9523809999999999	0.9380950000000001
4500	0.9523809999999999	0.9523809999999999
4512	0.97619	0.9547620000000001
4524	0.9523809999999999	0.9595239999999999
4536	0.97619	0.9476190000000001
4548	0.9523809999999999	0.9595239999999999
4560	0.9523809999999999	0.9619049999999999
4572	0.9523809999999999	0.930952
4584	0.9523809999999999	0.9595239999999999
4596	0.9523809999999999	0.9571430000000001
4608	0.9285709999999999	0.9571430000000001
4620	0.9285709999999999	0.9452379999999999
4632	0.9523809999999999	0.9571430000000001
4644	0.9523809999999999	0.95
4656	0.9523809999999999	0.942857
4668	0.97619	0.9619049999999999
4680	0.97619	0.9452379999999999
4692	0.9523809999999999	0.9476190000000001
4704	0.9523809999999999	0.9571430000000001
4716	0.9285709999999999	0.9571430000000001
4728	0.9523809999999999	0.9452379999999999
4740	0.9285709999999999	0.9357139999999999
4752	0.9523809999999999	0.9523809999999999
4764	0.9523809999999999	0.9523809999999999
4776	0.9285709999999999	0.940476
4788	0.9523809999999999	0.9523809999999999
4800	0.9047620000000001	0.9619049999999999
4812	0.9523809999999999	0.942857
4824	0.9285709999999999	0.9357139999999999
4836	0.97619	0.9690479999999999
4848	0.9523809999999999	0.9571430000000001
4860	0.9285709999999999	0.940476
4872	0.9523809999999999	0.942857
4884	0.9523809999999999	0.9476190000000001
4896	0.9523809999999999	0.9452379999999999
4908	0.9523809999999999	0.942857
4920	0.9523809999999999	0.9380950000000001
4932	0.9523809999999999	0.9357139999999999
4944	0.9523809999999999	0.9476190000000001
4956	0.9523809999999999	0.9571430000000001
4968	0.9285709999999999	0.9357139999999999
4980	0.9523809999999999	0.9285709999999999
4992	0.9285709999999999	0.9380950000000001
5004	0.9523809999999999	0.9571430000000001
5016	0.9523809999999999	0.9595239999999999
5028	0.9523809999999999	0.9452379999999999
5040	0.9523809999999999	0.9619049999999999
5052	0.9523809999999999	0.942857
5064	0.9047620000000001	0.942857
5076	0.9523809999999999	0.966667
5088	0.9523809999999999	0.9380950000000001
5100	0.9523809999999999	0.9452379999999999
5112	0.9523809999999999	0.9571430000000001
5124	0.9285709999999999	0.95
5136	0.9285709999999999	0.9476190000000001
5148	0.9523809999999999	0.9476190000000001
5160	0.9523809999999999	0.9452379999999999
5172	0.9523809999999999	0.9523809999999999
5184	0.9523809999999999	0.95
5196	0.9523809999999999	0.9357139999999999
5208	0.9523809999999999	0.9523809999999999
5220	0.9523809999999999	0.92619
5232	0.9523809999999999	0.9571430000000001
5244	0.9523809999999999	0.940476
5256	0.9523809999999999	0.9642860000000001
5268	0.9523809999999999	0.933333
5280	0.9523809999999999	0.940476
5292	0.97619	0.9571430000000001
5304	0.9523809999999999	0.9619049999999999
5316	0.97619	0.940476
5328	0.9523809999999999	0.95
5340	0.9523809999999999	0.9452379999999999
5352	0.9523809999999999	0.9476190000000001
5364	0.97619	0.966667
5376	0.9523809999999999	0.9452379999999999
5388	0.97619	0.92619
5400	0.97619	0.95
5412	0.9523809999999999	0.940476
5424	0.9523809999999999	0.9523809999999999
5436	0.9523809999999999	0.9619049999999999
5448	1	0.9357139999999999
5460	0.9523809999999999	0.930952
5472	0.9523809999999999	0.9476190000000001
5484	0.9047620000000001	0.940476
5496	0.9523809999999999	0.95
5508	0.9523809999999999	0.933333
5520	0.9523809999999999	0.9452379999999999
5532	0.9523809999999999	0.9642860000000001
5544	0.9523809999999999	0.9595239999999999
5556	0.9523809999999999	0.942857
5568	0.9523809999999999	0.95
5580	0.9523809999999999	0.9595239999999999
5592	0.9523809999999999	0.9476190000000001
5604	0.9523809999999999	0.9523809999999999
5616	0.9523809999999999	0.9547620000000001
5628	0.9523809999999999	0.9523809999999999
5640	0.9523809999999999	0.9595239999999999
5652	0.9523809999999999	0.9452379999999999
5664	0.9523809999999999	0.9523809999999999
5676	0.9285709999999999	0.9642860000000001
5688	0.9523809999999999	0.9476190000000001
5700	0.9523809999999999	0.95
5712	0.9523809999999999	0.9357139999999999
5724	0.9523809999999999	0.9476190000000001
5736	0.9523809999999999	0.9476190000000001
5748	0.9523809999999999	0.95
