# Supplementary material for: GECKO is a genetic algorithm to classify and explore high throughput sequencing data
Source: Commun Biol. 2019 Jun 20;2:222. doi: 10.1038/s42003-019-0456-9 (PMC6586863; doi:10.1038/s42003-019-0456-9)
Supplement: Supplementary file 5 — Supplementary data 2 [file 42003_2019_456_MOESM5_ESM.xls]

## Sheet: Sheet1
Sample_ID	Cell_Type	hsa-miR-152-3p	hsa-miR-361-3p	hsa-miR-99b-5p
C2132	CD4	3.99722852143709	10.3521804411654	8.54356085449684
C2149	CD4	4.37251343605488	10.2555613435314	8.82769824563736
C2138	CD4	2.54788457273261	9.92398059210861	7.61637939995425
C2156	CD4	4.48278274021874	10.1186216410809	7.87459508032062
C2163	CD4	4.96243331611587	10.2450194227436	8.7323811284424
C2233	CD4	4.57799804349158	8.86146120150346	7.88149472961127
C2268	CD4	4.81728387641529	9.97651003660021	9.3156891882587
C2170	CD4	4.56256297465266	9.43253030623768	8.21141951929285
C2177	CD4	2.52308577443037	10.0637225970027	8.11568910910759
C2184	CD4	4.19801506780364	11.4876377392573	9.7353868435956
C2191	CD4	4.80682621980345	10.2291312051333	8.95940091384758
C2198	CD4	4.65386765075302	9.51846892747423	8.22400619347207
C2205	CD4	3.81463417383675	10.0747749385696	7.84516330499237
C2212	CD4	4.3805422760063	9.7485647952544	9.67562584441422
C2219	CD4	4.18421820639745	9.87141587412189	8.89117139894867
C2275	CD4	3.15722041890006	10.0384295308128	8.89950099953719
C2289	CD4	1.89193271806523	9.88081501310091	9.38862974395627
C2310	CD4	5.09215637852781	8.76386329528076	7.94682032113783
C2350	CD4	4.46920572967065	10.1587698654086	9.63414649916896
C2226	CD4	4.59389535205914	9.93934768765894	9.53131481094521
C2240	CD4	4.08690699966742	9.61748510145842	8.32453147879826
C2247	CD4	3.69977538302199	9.76998182914478	8.52721706797783
C2254	CD4	4.35375513631167	9.44203006503636	8.50129255804924
C2364	CD4	3.70505939886965	10.2787307239921	9.26905805968713
C2371	CD4	2.99370242889223	10.3561821320814	9.32300933190582
C2378	CD4	3.77003936752924	10.043175875221	9.03871978375985
C2392	CD4	4.2006852118759	10.3041968050515	9.18824775318125
C2282	CD4	4.12031975813928	9.58216663521645	8.09428891889763
C2296	CD4	4.18843276301691	9.74483234238455	9.19955087563186
C2303	CD4	3.9592490229625	9.62721325152618	9.37658354769129
C2317	CD4	4.21532059057974	9.49654087038559	8.77805351368891
C2406	CD4	4.2515859826785	10.3755819556028	9.05756056464514
C2420	CD4	3.96331239524001	9.9423885492871	9.30406463646736
C2331	CD4	4.57233549548768	9.90261001114017	8.94780504562981
C2338	CD4	5.25545679385232	9.76545044810818	9.21919489555358
C2344	CD4	4.18264891196407	9.7613513001769	9.36661244490635
C2357	CD4	4.60110203563449	9.81845208644508	9.51288571500378
C2385	CD4	4.47512973581361	9.73945315450274	6.70658163043853
C2399	CD4	4.43128869592571	10.1823933696434	8.98114553169346
C2413	CD4	4.63475322831213	10.0175768950775	8.32555030870109
C2261	CD4	1.65356777886034	9.86064349762014	8.38109068513982
C2133	CD8	5.36384627687415	10.0592065345709	6.00367687076346
C2139	CD8	4.96494925515468	10.3801754384346	5.93047691215357
C2143	CD8	4.72825524261169	10.806420759392	6.25873538433212
C2150	CD8	5.7283678777042	10.3683305922724	6.3576086267075
C2164	CD8	4.43026649814964	9.95660682240715	7.06665952407311
C2171	CD8	5.71938982989953	9.87667686571767	6.50921202454525
C2178	CD8	4.3173773702538	10.2269218441348	7.20555913620968
C2185	CD8	6.30486721419704	11.3656168290887	8.14063003523239
C2192	CD8	5.78683575303774	10.1846775169776	7.00430079505838
C2199	CD8	5.95392580006825	10.2753536312236	6.69868699288652
C2206	CD8	5.59223905510793	10.3976936286953	8.13430772110077
C2213	CD8	6.58672229313781	9.94419531222405	8.15139169159559
C2220	CD8	5.85277597863085	10.2277822060497	7.35753575214668
C2227	CD8	5.5643427540179	10.2378419097406	8.58274027726441
C2234	CD8	5.18643082974266	9.74652976048789	6.11529954033799
C2241	CD8	5.39688186115178	9.63230884580589	6.42535757638864
C2248	CD8	5.62116238940776	10.026497249394	6.67030619581278
C2255	CD8	5.53533364500603	9.86522156898796	7.74954622501045
C2262	CD8	5.60591808186742	10.0723894061811	6.57030086766291
C2269	CD8	6.08411743225046	9.69538079527095	6.82605078498794
C2276	CD8	5.07851988845435	9.7710480793408	7.57128672959374
C2283	CD8	5.85311531858093	9.8350598752354	6.97702891147853
C2290	CD8	3.87939326132683	9.66781308689956	6.85634967085951
C2297	CD8	5.1212090130965	10.0490107763251	7.68354798911815
C2304	CD8	5.96277150923762	9.97921497319391	7.0957103099161
C2311	CD8	5.9305595434942	9.67324530576243	6.10273875868858
C2318	CD8	5.56613767499584	9.89035139162179	7.63918423927846
C2325	CD8	6.19680925241061	10.0489869481933	7.08262352847381
C2332	CD8	5.92334406454465	10.0218031861362	7.93107859459856
C2339	CD8	6.28688908590763	9.86782307153642	7.25140248554162
C2345	CD8	5.34531890856225	10.0124457181604	8.28338429245318
C2358	CD8	6.40735301346679	9.72650583019409	7.24028519202185
C2365	CD8	5.52966873290165	10.2737773503805	6.87478442894034
C2372	CD8	4.92109544393409	10.427184343704	6.53011718908463
C2379	CD8	5.58550086241149	10.2067216809497	6.71985124835518
C2386	CD8	5.47963174995061	9.97431353258896	3.09181153961605
C2393	CD8	5.13818973084214	10.2703690037955	6.83204936408198
C2400	CD8	6.47111927174096	9.99465221076904	6.39333997364891
C2407	CD8	5.76723001544262	10.4707908336436	7.08060698821447
C2414	CD8	6.06646777257256	9.93502526307914	7.54102517799943
C2421	CD8	5.4310100985265	9.80078799503709	7.51355215571463
C2351	CD8	5.72435047500515	10.045342907007	7.874337708953
C2174	CD14	5.72162423329597	6.25475397500705	5.52674154710196
C2135	CD14	5.38963011421777	6.05611876055143	3.08185890906511
C2145	CD14	5.78775987008073	6.41823798149638	3.4218107376311
C2153	CD14	4.76930007257175	6.43577637968319	2.34338114271001
C2159	CD14	5.23751416724713	6.24878208407042	3.68341785899079
C2166	CD14	5.7224475954837	6.44924577971152	4.50267386887603
C2257	CD14	5.67938732679676	6.73700099247626	3.57072540592354
C2271	CD14	4.71454526375998	6.6042705937727	4.57141546548547
C2181	CD14	5.04242284880848	6.80080919751892	4.11721698763541
C2188	CD14	5.83912272245137	7.44936365372491	4.24516986678326
C2195	CD14	5.43389153689283	6.72873255603106	3.61035558592732
C2202	CD14	5.32277804299864	6.73774936269146	3.85470665890337
C2209	CD14	5.0519467006652	7.21551445748171	4.25755763095341
C2306	CD14	5.40866354069551	6.60962498671562	4.18806476848728
C2222	CD14	5.34553317113656	6.40517866443347	3.3137307186185
C2229	CD14	5.06187087374257	6.44359867060218	3.89088326943013
C2237	CD14	4.74662601048514	6.57095644485735	4.21800674717343
C2244	CD14	5.23356376148794	6.95088819301745	4.13983494992942
C2250	CD14	5.12055622672173	6.71253685496861	3.72837031324656
C2264	CD14	5.26176889040446	6.35803093068177	4.11057132317209
C2388	CD14	5.56360759857277	6.69973060511992	4.98084439135496
C2278	CD14	5.56196666790673	6.47729701278183	3.36646940512261
C2285	CD14	4.76833610265412	6.63559568729414	2.83792937957458
C2292	CD14	3.19831513007177	6.29271972345343	3.99785684807556
C2299	CD14	4.81560100539605	6.65728754488153	2.64670916650611
C2313	CD14	5.15082191945666	6.91010387101516	3.22026927103131
C2321	CD14	5.19971633606383	6.63295819006155	4.2227127031123
C2395	CD14	5.03236675915436	6.5788239007883	4.40510931947522
C2402	CD14	5.20096649944609	6.72757104925619	3.30976324871995
C2327	CD14	5.99755615559143	6.56958437500817	4.47741799588367
C2334	CD14	4.96166826954103	6.29604079767273	5.18795105131781
C2341	CD14	5.72496730348579	6.36224518253972	4.32031798885007
C2347	CD14	4.82515734531722	6.51084718472457	4.410304967599
C2353	CD14	5.45959696275645	6.60909596558293	5.11931441259011
C2360	CD14	5.90941590919854	6.82932697047708	2.68198527534167
C2374	CD14	4.76871352625568	7.0790394726008	2.9374173751093
C2381	CD14	5.67559076457847	7.03288546239422	3.51988724611198
C2410	CD14	4.89459338254413	6.82082930606258	2.78792268739424
C2416	CD14	5.79807826251192	6.64986316893795	5.44670145056058
C2423	CD14	4.60578624975556	6.45732829630831	4.01973585522368
C2367	CD14	5.41455797384816	6.81592767468512	2.48580403638131
C2216	CD14	5.07047065139029	6.77993388738474	4.67623240347809
C2130	CD15	-0.41339886659801	8.42407301206094	8.42407301206094
C2154	CD15	3.5855724176672	6.23546937983742	7.8679370972656
C2168	CD15	-0.41339886659801	7.82688721758142	8.30959295812261
C2175	CD15	5.02594860887859	7.14395825530899	8.28754410273407
C2182	CD15	-0.41339886659801	8.03281016571065	8.17405552062244
C2189	CD15	5.41316706544624	8.75919238518677	6.96423601983669
C2196	CD15	5.43996575888084	8.61018393533317	7.45264194898243
C2203	CD15	3.65050261475152	6.89683637262368	6.84204949471987
C2210	CD15	-0.41339886659801	9.89047035146169	8.80556999721778
C2217	CD15	3.93408504191743	7.05303771297825	7.32584661126015
C2224	CD15	2.05242567321252	7.29740671012131	7.271660693487
C2231	CD15	2.79051885456884	7.1185445876212	7.4258787073823
C2238	CD15	2.16520281444055	6.74432448212604	7.4816202740005
C2245	CD15	-0.41339886659801	6.83953094820729	7.24985850285859
C2252	CD15	3.86355987221642	7.18510437834855	7.7210331016812
C2259	CD15	-0.41339886659801	7.85449430498222	8.65784203694547
C2266	CD15	4.26903380712734	8.16199078784484	9.15821124030827
C2273	CD15	5.05215860700862	7.67480323507557	8.19514474783951
C2279	CD15	4.25547008350987	8.00616851231628	7.15499029146916
C2286	CD15	3.42189380220306	8.0783248641495	6.55734127182612
C2293	CD15	2.48889928895193	7.29783684584667	6.79460338958648
C2300	CD15	4.1953336691619	6.93667075552009	7.49752881733116
C2307	CD15	3.8270267903659	7.2207993656538	8.67099069228434
C2314	CD15	2.62014674897213	6.9893373560948	7.63890949845092
C2320	CD15	2.63476400090835	6.92471982288088	8.07835744982989
C2328	CD15	5.12000294366967	7.02127996768955	8.27901708169961
C2335	CD15	3.67654544453793	6.87796058628341	7.42940902146546
C2342	CD15	4.02906383508962	7.29311474893283	7.22960911693944
C2348	CD15	4.22463964810412	7.23624871225661	7.57716543790394
C2354	CD15	3.6682432591149	7.0826081014831	8.57024369163978
C2361	CD15	4.73131088336112	8.78277925146831	7.1235828847101
C2368	CD15	4.98724012145678	7.91064361117023	6.52667096543182
C2375	CD15	4.52853594492343	8.14122713435697	6.57145117471409
C2382	CD15	3.14942018437233	7.99029389865746	5.93005232709981
C2389	CD15	3.83237085163501	7.08445108008072	7.75655118609903
C2396	CD15	5.22743722393273	7.50291817744918	7.32011427878129
C2403	CD15	4.85385480819357	7.93654813220394	8.32387196494134
C2411	CD15	3.35042388848116	7.89379743563871	6.47615307272193
C2417	CD15	3.5692799482818	7.38368561384741	8.84488402802642
C2424	CD15	3.52164255027619	7.02396764085453	7.62727728097069
C2152	CD19	4.44622270740773	10.8964215873748	2.99340471205982
C2173	CD19	4.18127657159854	10.6013244481248	2.94113108134807
C2131	CD19	4.26463895806809	10.6923480345825	1.9606730474801
C2136	CD19	3.22491956655074	10.6571333122597	4.11150476267681
C2146	CD19	4.98375027737507	10.7426417490255	3.59681630590981
C2160	CD19	4.32020824135252	10.4400417567305	2.59310095252662
C2180	CD19	3.73077488103264	10.5511724168176	2.78108389702468
C2187	CD19	3.81268113834574	12.8194357706808	4.73665655716912
C2194	CD19	4.56792624575018	10.9217824075793	2.69758533388853
C2201	CD19	-0.41339886659801	10.6075816656144	-0.41339886659801
C2208	CD19	3.87126961118041	12.332581119815	3.63600814241381
C2215	CD19	3.17708471245942	10.349908534474	1.49727093538837
C2223	CD19	3.48365083797808	10.6314914300809	2.40301622326072
C2230	CD19	3.84537052685513	10.5240228915456	3.14006757303998
C2236	CD19	4.44224566718734	10.0479301526041	3.38596496966073
C2243	CD19	4.97390005939469	10.138885375079	3.73303412511081
C2251	CD19	4.96594142255934	10.5045966130304	2.3540714190987
C2258	CD19	5.07679323442175	10.4809965628595	2.64413055564931
C2265	CD19	3.91398606128745	10.2813691064637	3.39523014629846
C2272	CD19	4.5942037319896	10.2834679687878	2.17128485324468
C2280	CD19	3.36258228572404	10.7614611073856	2.41256982900992
C2287	CD19	5.26956252660569	10.9254531811967	-0.41339886659801
C2294	CD19	-0.41339886659801	10.2344542674729	3.53154831803205
C2301	CD19	4.2082549656849	10.6097214238841	2.67650669750064
C2308	CD19	3.55050829865855	10.8877201896554	1.66507909516439
C2315	CD19	3.98865689348531	10.574533967895	2.57915908062049
C2322	CD19	4.39838567666636	10.2820529063849	2.35102642646008
C2329	CD19	4.48836809392768	10.4141509077871	2.20329660689207
C2336	CD19	5.14179342611348	10.4706964858872	3.69177685864516
C2343	CD19	4.3136266469894	10.5219550650423	3.34207316764006
C2349	CD19	3.75996462063854	10.6677682626613	2.65294066080655
C2355	CD19	4.19559312796981	10.5836474360542	3.83489874231835
C2362	CD19	4.73507938715563	10.4757624675548	1.83296727099822
C2369	CD19	3.88451202855259	10.9268094161715	1.97587155878159
C2376	CD19	5.00885538542115	10.9695654693265	1.62480374600561
C2383	CD19	4.36559204956045	10.6191001438126	1.63242882298523
C2390	CD19	4.69758125052647	10.9396983015094	2.36646778569241
C2397	CD19	4.86513824287626	10.6587610227855	1.26026749597023
C2404	CD19	4.49158775781328	10.692436184409	2.73812151125515
C2409	CD19	5.14263361410967	10.9635731399204	2.10888705278972
C2418	CD19	3.85041613956966	10.8174737523694	2.88684919033988
C2425	CD19	4.52594752771565	10.2377862243361	2.86883515223286
C2134	CD56	8.37988487334935	9.37991749869236	2.13819164201416
C2140	CD56	8.42992771793022	9.42388318665938	3.64769640910941
C2144	CD56	8.74002573966968	9.24053920296892	3.67082003124559
C2151	CD56	7.91204458184907	8.92427940038524	3.88053142977752
C2158	CD56	6.39751902738721	7.38469837471292	8.69885151828605
C2165	CD56	-0.41339886659801	7.5569998027844	8.13813504511257
C2172	CD56	8.72518057798749	8.81698262577803	2.59512497688581
C2179	CD56	8.19799288702112	9.98292977441319	4.01991665639379
C2186	CD56	8.51939479914436	11.0785183308898	4.83549316241847
C2193	CD56	8.71603603457863	9.08866443539116	2.95760488415865
C2200	CD56	8.25174994417521	8.72548964811516	3.22341538315547
C2207	CD56	8.48006877879412	10.6766302518643	4.94173733936989
C2214	CD56	8.90974268648476	9.01096428319433	4.04910161546336
C2221	CD56	8.42396901812221	9.55049091393692	3.96489565077993
C2228	CD56	9.30311902566617	9.37531594394419	5.15182708440714
C2235	CD56	8.25114833905351	8.56669869802011	3.52947922105751
C2242	CD56	8.05521548166901	8.70592692918535	3.32866812084165
C2249	CD56	8.43506899501286	9.00840001131093	3.24337756083888
C2256	CD56	8.83902277909488	9.15968844422728	3.58771675247828
C2263	CD56	8.4610256082581	9.29179051431009	4.41021654092267
C2270	CD56	7.86829520164613	9.1150368482821	4.63297640543437
C2277	CD56	8.30608058394192	8.64317586320788	5.82483354038942
C2284	CD56	8.47966095502573	8.84062794910975	2.94482363932099
C2291	CD56	6.18170511265757	8.60438888861678	4.48848043708628
C2298	CD56	7.71250007655297	9.25579863834482	4.67662635400162
C2305	CD56	8.53037763434822	8.80353997904075	3.90914844543607
C2312	CD56	8.51635403127361	8.8770256552387	2.98523522086274
C2319	CD56	7.96382609924108	8.84963057103131	4.07678901264396
C2326	CD56	9.06884135483429	9.02297198366045	2.84647682974932
C2333	CD56	8.2374909943709	9.19364823868323	5.64850070701615
C2340	CD56	9.09994946499068	8.99547141860104	4.12985363218146
C2346	CD56	8.67112711289215	9.17086540973696	4.74014499080463
C2352	CD56	8.641295725023	9.23453606794782	5.30086175414687
C2359	CD56	7.7809841957275	8.80717637307526	3.62974585419822
C2366	CD56	8.41450291621125	9.19009970553288	4.27791961088108
C2373	CD56	7.5722763169955	9.52406818407053	2.97829594406563
C2380	CD56	8.66687223107899	9.74341360833818	2.87342696602071
C2387	CD56	8.53852069525313	9.52976013373971	2.12947313194781
C2394	CD56	7.8941015841643	9.73581006506885	3.77255996753135
C2401	CD56	7.43891918316707	8.70819492594074	3.54228133179743
C2408	CD56	8.55004991975104	9.74525341789178	3.43217412228488
C2415	CD56	8.35139707698359	9.06261844918757	4.21372000049258
C2422	CD56	7.1072683585968	9.34790535974577	5.6110907782793
C2141	CD235a	1.69044633337172	3.57377575508747	-0.41339886659801
C2176	CD235a	-0.41339886659801	4.85370659977982	-0.41339886659801
C2183	CD235a	-0.41339886659801	-0.41339886659801	-0.41339886659801
C2190	CD235a	-0.41339886659801	5.43168643780103	-0.41339886659801
C2197	CD235a	-0.41339886659801	-0.41339886659801	-0.41339886659801
C2204	CD235a	-0.41339886659801	-0.41339886659801	-0.41339886659801
C2211	CD235a	-0.41339886659801	-0.41339886659801	-0.41339886659801
C2218	CD235a	-0.41339886659801	5.1531556798813	4.21103707220358
C2225	CD235a	3.70952156550298	4.62794954412795	2.85509846606047
C2232	CD235a	3.45493058332757	2.62480804813567	-0.41339886659801
C2239	CD235a	-0.41339886659801	5.18959424814436	-0.41339886659801
C2246	CD235a	-0.41339886659801	4.44439827532051	-0.41339886659801
C2253	CD235a	-0.41339886659801	3.50509727938416	-0.41339886659801
C2260	CD235a	-0.41339886659801	4.47403781769779	-0.41339886659801
C2267	CD235a	3.36956489642763	-0.41339886659801	-0.41339886659801
C2274	CD235a	-0.41339886659801	5.3378942883753	-0.41339886659801
C2281	CD235a	-0.41339886659801	5.75903061921241	-0.41339886659801
C2288	CD235a	-0.41339886659801	5.43664726163312	-0.41339886659801
C2295	CD235a	-0.41339886659801	4.54701213501411	-0.41339886659801
C2302	CD235a	2.57794016847027	5.30441231240227	1.49733346720587
C2309	CD235a	2.4066317431808	5.59615105728716	-0.41339886659801
C2316	CD235a	1.71402429230022	4.74643273622771	1.71402429230022
C2323	CD235a	2.14837908211142	5.00322955863622	-0.41339886659801
C2356	CD235a	-0.41339886659801	6.7181268397055	4.77756586470109
C2363	CD235a	-0.41339886659801	6.84865215482728	-0.41339886659801
C2370	CD235a	-0.41339886659801	6.78518969493791	-0.41339886659801
C2377	CD235a	3.47672392312058	5.64091863082188	-0.41339886659801
C2384	CD235a	-0.41339886659801	3.67687706919024	-0.41339886659801
C2391	CD235a	3.07532415679664	5.27755018528199	2.6020508412769
C2398	CD235a	3.04442026738298	4.29653791049918	-0.41339886659801
C2405	CD235a	3.15888735024875	4.97522115706304	-0.41339886659801
C2412	CD235a	2.56301755838642	5.60800891276361	-0.41339886659801
C2419	CD235a	2.970318485237	3.83560736066834	2.19608259559817
C2426	CD235a	-0.41339886659801	6.51803365231528	3.26886913931486
